# Supplementary material for: Gene expression analysis of potato drought-responsive genes under drought stress in potato (Solanum tuberosum L.) cultivars
Source: PeerJ. 2024 Mar 20;12:e17116. doi: 10.7717/peerj.17116 (PMC10960530; doi:10.7717/peerj.17116)
Supplement: Supplemental Information 1 [file peerj-12-17116-s001.xlsx]

## Sheet: SAMPLES LISTS
SAMPLE NO	SAMPLE NAME	RNA Quantity (ng/ul)	260/280 values
1	BROOKE %100	730.9	2.16
2	BROOKE %75	109.25	2.15
3	BROOKE %50	553.7	2.15
4	BROOKE %25	451	2.05
5	VR808 %100	74.9	2.12
6	VR808 %75	66.7	2.15
7	VR808 %50	458.4	2.03
8	VR808 %25	330.3	2.08
9	ORWEL %100	75.4	2.15
10	ORWEL %75	99.3	2.15
11	ORWEL %50	90.4	2.14
12	ORWEL %25	82.1	2.12
13	SHC909 %100	66.3	2.11
14	SHC909 %75	308.4	2.08
15	SHC909 %50	104.6	2.11
16	SHC909 %25	123.4	1.97

## Sheet: QPCR RESULTS
CT VALUES
			GENES
SAMPLE NO	SAMPLE CODE	SAMPLE NAME	StActin	MYB DOMAIN C. T. F.	NAC DOMAIN	ABC TRANSPORTER	STAREB2	STDHN1	StDREB1	StERD7	StHSP100	sTrd22	SUCROSE SYNTHASE
1	BROOKE	1	33.1784	32.2506	32.1466	32.9568	31.131	27.2584	33.2746	30.4843	30.4144	37.8349	33.0703
2		0.75	36.5483	32.6633	32.9902	32.3714	30.5707	30.5111	33.8724	33.1976	32.0189	31.6377	33.9449
3		0.5	32.5434	30.8568	33.8596	30.0586	30.5621	30.2729	32.8761	32.1423	31.8885	30.635	32.4085
4		0.25	35.1076	37.0331	36.4719	Undetermined	Undetermined	27.1971	35.2495	34.4346	32.512	32.913	32.8888
5	VR808	1	32.6649	33.698	31.9773	31.5433	30.3549	29.7424	32.5272	34.503	30.5287	34.6665	33.7768
6		0.75	33.0935	30.6247	29.7097	30.3277	27.979	28.9068	33.6833	29.6545	30.4632	33.3315	33.9005
7		0.5	35.3369	32.097	Undetermined	28.7024	30.073	30.3952	33.2398	31.019	30.6676	29.3477	31.4068
8		0.25	34.0993	33.6288	36.9801	37.0502	37.4043	29.2738	36.2	32.7157	32.9453	33.409	36.2823
9	ORWEL	1	35.6753	33.128	33.4322	29.6824	29.7746	31.7527	33.5216	27.105	30.6269	32.5447	35.921
10		0.75	36.9789	31.2812	34.7247	32.0941	31.2913	29.9301	34.5777	29.2161	30.7967	32.2129	33.0594
11		0.5	35.6458	29.9372	32.0542	29.181	29.5854	32.0246	32.5128	32.7174	31.0325	29.7916	31.0167
12		0.25	30.14	23.6072	31.5383	22.3775	23.7651	26.2208	25.2533	32.3221	25.4094	21.9331	24.9566
13	SHC909	1	33.9021	28.967	30.3886	27.1059	25.8652	28.119	30.3915	33.1304	27.9047	27.768	29.8203
14		0.75	33.9852	34.2336	30.1742	31.8829	29.458	25.9513	33.456	34.4383	29.9556	33.12	34.057
15		0.5	30.244	32.7139	30.4166	29.9603	28.9943	30.5542	36.9654	32.5814	31.2483	32.2028	33.8266
16		0.25	34.5227	29.1286	32.2571	28.4271	28.0798	31.3526	31.921	33.4193	29.8618	29.2225	30.8883
MELT CURVE VALUES
			GENES
SAMPLE NO	SAMPLE CODE	SAMPLE NAME	StActin	MYB DOMAIN C. T. F.	NAC DOMAIN	ABC TRANSPORTER	STAREB2	STDHN1	StDREB1	StERD7	StHSP100	sTrd22	SUCROSE SYNTHASE
1	BROOKE	1	77.293	80.0275	82.5667	84.3246	86.6684	78.8556	83.4769	77.5457	84.4335	78.6936	85.0075
2		0.75	76.121	80.6134	82.9573	84.7152	87.0591	82.9573	83.2856	77.9283	84.6249	82.3289	85.0075
3		0.5	78.4649	81.1994	82.9573	84.7152	87.0591	82.9573	83.4769	84.4335	84.4335	82.3289	84.8162
4		0.25	77.0977	80.0275	79.0509	64.2064	76.9023	78.8556	78.311	78.5023	79.459	78.5023	85.1988
5	VR808	1	77.4883	79.4415	83.3479	85.1058	87.8403	83.1526	83.8595	85.0075	84.8162	83.2856	86.3468
6		0.75	79.2462	80.6134	83.1526	85.4965	87.4497	83.3479	83.6682	78.311	85.0075	81.9462	85.0075
7		0.5	76.121	80.8088	64.9877	84.7152	87.0591	82.762	83.2856	83.4769	84.6249	81.5636	84.4335
8		0.25	76.9023	78.8556	78.8556	83.7386	77.0977	78.8556	79.8416	83.2856	78.885	77.737	77.3543
9	ORWEL	1	78.0743	79.8322	82.762	84.5199	86.6684	82.9573	83.2856	78.1197	85.0075	80.7983	78.6936
10		0.75	75.3398	80.8088	83.1526	84.7152	87.4497	82.762	83.6682	78.6936	84.6249	81.3723	87.8775
11		0.5	76.707	81.1994	83.1526	84.7152	87.4497	82.762	83.2856	78.6936	84.8162	81.9462	84.8162
12		0.25	76.5117	81.1994	83.1526	84.9105	87.645	83.1526	83.6682	84.8162	84.6249	82.1376	84.4335
13	SHC909	1	79.8322	81.5901	82.9573	85.1058	87.4497	82.762	83.6682	84.8162	85.1988	82.1376	84.8162
14		0.75	77.4883	81.0041	82.762	84.9105	86.6684	78.8556	83.2856	84.4335	84.6249	81.9462	84.8162
15		0.5	79.6368	80.4181	82.762	84.7152	87.0591	82.5667	81.5636	77.9283	84.8162	81.3723	84.4335
16		0.25	79.4415	81.0041	81.9807	84.5199	86.8637	82.9573	83.2856	78.1197	84.6249	81.7549	84.4335

## Sheet: 2^-ΔΔCt RESULTS
2^-ΔΔCt RESULTS
SAMPLE NO	SAMPLE CODE	SAMPLE NAME	StActin	MYB DOMAIN C. T. F.	ΔCt	ΔΔCt	2^-ΔΔCt	NAC DOMAIN	ΔCt	ΔΔCt	2^-ΔΔCt	ABC TRANSPORTER	ΔCt	ΔΔCt	2^-ΔΔCt	STAREB2	ΔCt	ΔΔCt	2^-ΔΔCt	STDHN1	ΔCt	ΔΔCt	2^-ΔΔCt	StDREB1	ΔCt	ΔΔCt	2^-ΔΔCt	StERD7	ΔCt	ΔΔCt	2^-ΔΔCt	StHSP100	ΔCt	ΔΔCt	2^-ΔΔCt	sTrd22	ΔCt	ΔΔCt	2^-ΔΔCt	SUCROSE SYNTHASE	ΔCt	ΔΔCt	2^-ΔΔCt
1	BROOKE	1	33.1784	32.2506	-0.927853	0	1	32.1466	-1.03184	0	1	32.9568	-0.221592	0	1	31.131	-2.04745	0	1	27.2584	-5.92006	0	1	33.2746	0.0961647	0	1	30.4843	-2.69416	0	1	30.4144	-2.76398	0	1	37.8349	4.65644	0	1	33.0703	-0.108097	0	1
2		0.75	36.5483	32.6633	-3.88502	-2.95717	7.76598	32.9902	-3.55814	-2.5263	5.76092	32.3714	-4.17696	-3.95536	15.5126	30.5707	-5.97758	-3.93013	15.2436	30.5111	-6.03724	-0.117182	1.08461	33.8724	-2.67587	-2.77204	6.83072	33.1976	-3.35069	-0.656528	1.57629	32.0189	-4.52938	-1.7654	3.39969	31.6377	-4.91062	-9.56706	758.529	33.9449	-2.60345	-2.49535	5.63867
3		0.5	32.5434	30.8568	-1.68659	-0.758736	1.69201	33.8596	1.31626	2.3481	0.196404	30.0586	-2.48475	-2.26316	4.80042	30.5621	-1.98126	0.0661831	0.955162	30.2729	-2.27048	3.64958	0.0796832	32.8761	0.332771	0.236607	0.848739	32.1423	-0.401066	2.29309	0.204038	31.8885	-0.654894	2.10909	0.231794	30.635	-1.90836	-6.56481	94.6681	32.4085	-0.134865	-0.0267677	1.01873
4		0.25	35.1076	37.0331	1.92544	2.85329	0.13838	36.4719	1.36425	2.39609	0.189979	40	4.89236	5.11396	0.0288766	40	4.89236	6.93981	0.00814533	27.1971	-7.91055	-1.99049	3.97371	35.2495	0.141869	0.0457039	0.968817	34.4346	-0.673073	2.02108	0.246373	32.512	-2.59562	0.168364	0.889851	32.913	-2.19464	-6.85109	115.447	32.8888	-2.21888	-2.11078	4.31926
5	VR808	1	32.6649	33.698	1.03307	0	1	31.9773	-0.687635	0	1	31.5433	-1.12167	0	1	30.3549	-2.31004	0	1	29.7424	-2.92252	0	1	32.5272	-0.137707	0	1	34.503	1.83804	0	1	30.5287	-2.13627	0	1	34.6665	2.00153	0	1	33.7768	1.11185	0	1
6		0.75	33.0935	30.6247	-2.46876	-3.50182	11.328	29.7097	-3.38382	-2.69619	6.48086	30.3277	-2.76579	-1.64412	3.12557	27.979	-5.11452	-2.80448	6.98608	28.9068	-4.1867	-1.26418	2.40191	33.6833	0.58976	0.727467	0.603964	29.6545	-3.43897	-5.27701	38.7737	30.4632	-2.63028	-0.494009	1.40835	33.3315	0.238045	-1.76349	3.39518	33.9005	0.806988	-0.304867	1.2353
7		0.5	35.3369	32.097	-3.23983	-4.27289	19.3316	40	4.66313	5.35077	0.0245052	28.7024	-6.63449	-5.51281	45.6586	30.073	-5.2639	-2.95386	7.7482	30.3952	-4.94168	-2.01916	4.05348	33.2398	-2.09708	-1.95937	3.88892	31.019	-4.31786	-6.1559	71.3036	30.6676	-4.66925	-2.53299	5.78768	29.3477	-5.98912	-7.99066	254.347	31.4068	-3.93006	-5.04191	32.9432
8		0.25	34.0993	33.6288	-0.470539	-1.5036	2.8355	36.9801	2.88084	3.56848	0.0842909	37.0502	2.95087	4.07254	0.0594351	37.4043	3.30503	5.61507	0.0204031	29.2738	-4.82548	-1.90295	3.73978	36.2	2.10074	2.23845	0.211914	32.7157	-1.38361	-3.22165	9.32855	32.9453	-1.15401	0.982262	0.506186	33.409	-0.690308	-2.69184	6.46137	36.2823	2.18297	1.07112	0.47595
9	ORWEL	1	35.6753	33.128	-2.54733	0	1	33.4322	-2.24313	0	1	29.6824	-5.99296	0	1	29.7746	-5.90072	0	1	31.7527	-3.92258	0	1	33.5216	-2.15371	0	1	27.105	-8.57033	0	1	30.6269	-5.04838	0	1	32.5447	-3.13061	0	1	35.921	0.245628	0	1
10		0.75	36.9789	31.2812	-5.69769	-3.15037	8.87882	34.7247	-2.25425	-0.0111198	1.00774	32.0941	-4.88487	1.10809	0.463908	31.2913	-5.68764	0.213079	0.862694	29.9301	-7.04884	-3.12626	8.73165	34.5777	-2.4012	-0.24749	1.18714	29.2161	-7.76284	0.807483	0.571378	30.7967	-6.18227	-1.13389	2.1945	32.2129	-4.76604	-1.63543	3.10679	33.0594	-3.91958	-4.16521	17.9413
11		0.5	35.6458	29.9372	-5.70867	-3.16135	8.94664	32.0542	-3.59165	-1.34852	2.5465	29.181	-6.46478	-0.471817	1.38686	29.5854	-6.06045	-0.159723	1.11707	32.0246	-3.6212	0.301386	0.811473	32.5128	-3.13299	-0.979275	1.97147	32.7174	-2.92841	5.64192	0.0200269	31.0325	-4.61335	0.435026	0.73968	29.7916	-5.85418	-2.72357	6.60506	31.0167	-4.62913	-4.87476	29.3392
12		0.25	30.14	23.6072	-6.53278	-3.98546	15.8395	31.5383	1.39833	3.64146	0.0801329	22.3775	-7.76251	-1.76955	3.40948	23.7651	-6.37487	-0.474148	1.3891	26.2208	-3.91917	0.00341164	0.997638	25.2533	-4.8867	-2.73299	6.64831	32.3221	2.18212	10.7524	0.000579685	25.4094	-4.73064	0.317733	0.80233	21.9331	-8.20694	-5.07633	33.7387	24.9566	-5.18342	-5.42904	43.0829
13	SHC909	1	33.9021	28.967	-4.93508	0	1	30.3886	-3.51349	0	1	27.1059	-6.79619	0	1	25.8652	-8.03689	0	1	28.119	-5.78307	0	1	30.3915	-3.51054	0	1	33.1304	-0.771656	0	1	27.9047	-5.99739	0	1	27.768	-6.13403	0	1	29.8203	-4.08181	0	1
14		0.75	33.9852	34.2336	0.248402	5.18348	0.027518	30.1742	-3.81096	-0.29747	1.22899	31.8829	-2.1023	4.69389	0.0386365	29.458	-4.52717	3.50972	0.0877951	25.9513	-8.03388	-2.2508	4.75948	33.456	-0.529205	2.98134	0.126628	34.4383	0.453121	1.22478	0.427864	29.9556	-4.02958	1.96781	0.255641	33.12	-0.8652	5.26883	0.0259373	34.057	0.0718277	4.15364	0.0561863
15		0.5	30.244	32.7139	2.46986	7.40494	0.00590052	30.4166	0.172543	3.68603	0.0776953	29.9603	-0.283705	6.51249	0.0109533	28.9943	-1.24977	6.78712	0.00905471	30.5542	0.310181	6.09325	0.014647	36.9654	6.72137	10.2319	0.00083155	32.5814	2.33733	3.10899	0.115905	31.2483	1.00425	7.00164	0.00780364	32.2028	1.95873	8.09276	0.003663	33.8266	3.58261	7.66442	0.00492923
16		0.25	34.5227	29.1286	-5.3941	-0.459021	1.37461	32.2571	-2.26555	1.24794	0.42105	28.4271	-6.09555	0.700636	0.615301	28.0798	-6.44285	1.59404	0.331243	31.3526	-3.17002	2.61306	0.163452	31.921	-2.60167	0.908873	0.532601	33.4193	-1.10336	-0.331703	1.2585	29.8618	-4.66086	1.33653	0.395973	29.2225	-5.30012	0.83391	0.561007	30.8883	-3.63437	0.447445	0.73334
